# Supplementary material for: Characteristics and burden of acute COVID-19 and long-COVID: Demographic, physical, mental health, and economic perspectives
Source: PLoS One. 2024 Jan 22;19(1):e0297207. doi: 10.1371/journal.pone.0297207 (PMC10802963; doi:10.1371/journal.pone.0297207)
Supplement: S1 File — Koini, Marisa. Characteristics and burden of acute COVID-19 and long-COVID. Ann Arbor, MI: Inter-university Consortium for Political and Social Research [distributor], 2024-01-06. https://doi.org/10.3886/E196861V1. (XLSX) [file pone.0297207.s003.xlsx]

## Sheet: CogniReha_Betroffene
id	age	duration_since_disease_by_10052022	origin	origin_other	gender	height	weight	BMI	comorbidities	com_dementia	com_parkinson	com_epilepsy	com_MS	com_stroke	com_hypertonia	com_hypertonia_new	com_diabetes	com_copd	com_cardiac_insufficiency	com_cancer	com_cancer_type	com_other	education	education_other	education_years	current_job_Arbeiter	current_job_Angestellter	current_job_Student	current_job_Schüler	current_job_Pensionist	current_job_Arbeitsloser	current_job_Selbstständiger	current_job_other	changes_work_covid	changes_work_covid_hours_reduced	changes_work_covid_no_work_anymore	changes_work_covid_job_change	changes_work_covid_sick_leave	changes_work_covid_other	financial_losses	covid_infection_acute_duration	covid_infection_acute_duration_other	course_disease_severe	course_disease_mild	course_disease_asymptomatic	hospitalization	hospitalization_cov19_or_ICU	covid_hospitalization_duration	symptoms_fatigue_burden
1
2	29.5019	18.3434	1		1	172	87	29.4078	1							0							8		19		1							2						2	5			1		2			5
3		1.88348	1		1	186	78	22.546	1							0							9		20		1							2						2	2			1		2			5
4
5	23.6894	1.94919	4		1	176	62	20.0155	1							0																	Studentin	2						2	3			1		2
6
7	79.7004		1		1	160	70	27.3438							1	1	1					Nierenprobleme	3							1											2			1
8
9	52.0755	25.5057	1		1	163	59	22.2063	1							0							8		18		1							2						2	4		1			2			4
10
11
12	43.5607	25.0128	1		1	175	95	31.0204	1							0							7		15		1					1		1	1	1				1	9	7 Wochen	1			2			5
13	29.2117		1		1	178	110	34.7178	1							0							8		19		1							2						2									4
14	52.415	5.62886	1		1		78		1							0							11	Handelschule	12		1							2						2	9	Zuerst 4 Wochen krank. Danach 2 Wochen gearbeitet, dann wieder 3 Wochen krank	1			2			5
15	28.571	7.00874	4		2	180	72	22.2222	1							0							4				1							1				1		1	2			1		2			3
16			1		1											0							9				1							2						1
17	33.198	17.8178	1		1	157	55	22.3133	1							0							8		21		1							2						2	3			1		2
18	54.9119	15.9451	1		2	184	111.5	32.9336	1							0							11		7		1							1			1			1	2			1		2
19	45.2527		1		1	173	69	23.0546	1							0						Lat. Hypothyreose	7				1							2						2	2			1		2			4
20	56.3383	15.9451	1		1	168	66	23.3844	1							0							10				1							1				1		2	4		1			2			5
21	54.9119	15.9451	1		2	184	112	33.0813	1							0							11		7		1							1			1			1	2			1		2
22
23
24	39.2952	19.1977	1		1	166	70	25.4028								0							4				1							1				1		1	2			1		2			4
25		15.7808	1		1	171	59	20.1771	1							0							8				1							2						2	2			1		2			3
26	72.1521	17.9492	1		1	174	68	22.46								0		1				Essentielle Thrombozythämie	10							1				2						2	2			1		2			4
27	48.7873	2.17917	1		1	158	62	24.8358	1							0							8				1							2						2	6		1			2			5
28	40.341		1		1	155	50	20.8117	1							0							8		22		1							1	1					1
29	45.4362	3.26336	1			170	70	24.2215	1							0							4				1							2						2	3			1		2			4
30	31.8701	14.5981	1		1	163	75	28.2284	1							0							10				1							2						2	1			1	1	2			4
31		14.7952	1		1											0						Endometriose	9		19		1							2						1	1			1		2			3
32	53.2664	16.5036	1		2	182	82	24.7555	1							0							6		14		1							1		1				1	6		1			2			5
33			5			123			1							0							5		12					1				2						2
34	56.7435	17.9163	1		1	164	65	24.1672	1							0							11	DGKP			1							2						2	6			1		2			5
35	57.595	14.4009	1		2	179	135	42.1335							1	1						chronische bronchitis	4			1								1				1	rehageld	1	8		1			1	2	7	5
36	37.3403	24.8157	1		1	163	70	26.3465	1							0							10		16		1							1	1					1	8					2			4
37	33.7182	17.2921	1		1	157	67	27.1816	1							0							7		16		1	1						2						2	3			1		2			3
38	37.2363	2.83625	1		1	148	53	24.1965	1							0							8		9		1							2						2	5			1		2			4
39
40	27.213	5.82599	1		2	178	80	25.2493	1							0							4			1								1			1	1		1	4		1			2			5
41	48.3657		1		1	170	108	37.3702	1							0							10		16		1							1				1		2
42	48.3657	3.9533	1		1	170	108	37.3702	1							0							10		16		1							1				1		2	4			1		2			3
43	43.5252		1		1	165	60	22.0386	1							0							3			1								2						2
44	57.6881	14.7952	1		1	174	82	27.0842								0						Fibromyalgie	4								1										3			1		2			4
45	48.1685	17.8506	1		1	161	59	22.7615								0						Rheumatoide Arthritis	10		17		1							2						2	2			1		2			5
46	51.339	19.0662	1		1	155	72	29.9688	1							0							3				1							2						2	3			1		2			3
47			1		1	167	59	21.1553								0						Rheumatoide Arthritis	7				1							2						2	9	Long COVID aufgrund der 2.Impfung							5
48	35.8099	1.81777	1		1	175	67	21.8776	1							0							8				1							2						2	2			1		2			4
49	26.2274		1		2
50	58.3205	1.62065	1		1	178	104	32.8241							1	1						Tbc positiv	4				1							1				1		1	4		1			2			5
51	42.942	18.2449	1		2	178	83	26.1962								0						Morbus Bechterew	9		10		1							1				1	Im Krankenstand gekündigt	1	7			1		2			5
52	77.2171	11.2798	1		2	169	78	27.31								0						Parkinson Syndrom zeitweises Zittern der rechten Hand	6							1				2						1	9	die Long Covid Symptome traten gleich nach der 2. Impfung (01.06.2021) auf				2			5
53	62.1015	5.46459	1		1	173	73	24.3911								0						Asthma	8		10		1							2						2	5		1			2			5
54
55	64.1302	12.5282	1		1	168	95	33.6593								0						Psoriasis	6							1				2						2	4		1			1	1	3
56	28.0152		1		1	157	60	24.3418								0						Neurodermitis	8		8		1							1				1		2
57	40.8557		1		1	168	55	19.487	1							0							6		8			1						2						2
58	48.1138	25.5714	1		1	169	92	32.2118	1							0							4				1							1	1					1	6		1			2			4
59		17.4564	1		2	174	66	21.7994								0				1	B-Zell Lymphom		4				1							1				1		1	5			1		2			5
60	59.4896	18.9677	1		2	182	80	24.1517	1							0							8		18		1							2						2	1			1		2			1
61			1		2	174	66	21.7994								0				1	B-Zell-Lymphom		4				1							1				1		1	5			1		2			5
62	48.634		1		2	183	130	38.8187	1							0							6				1							2						2
63	53.2555	2.86911	1		2	177	63	20.1092	1							0							6		12						1			2						2	2			1		2			4
64
65
66	32.0919	2.90196	1		1	165	85	31.2213	1							0							11	HBLA mit Matura	13		1							2						2	2			1		2			2
67
68	43.1966	16.5036	1		2	192	87	23.6003	1							0							6		15		1							2						2	3			1		2			4
69
70
71	35.2349	2.21202	1		1	165	55	20.202								0						Morbus Crohn	6		14								Vertragsbedienstete	2						2	2			1		2			4
72	31.3417		1		1	170	64	22.1453	1							0							8		18		1							1				1		1
73	44.2972	16.2079	1		1	170	73	25.2595	1							0							8				1							2						2	3			1		2			3
74	50.159		1		1	168	78	27.6361	1							0							6		13		1							2						2
75	42.5505	3.82188			2	196	106	27.5927	1							0							8		18		1							2						2	2			1		2			3
76
77	27.0871		1			165	65	23.8751	1							0							8		20							1		1	1	1	1			1
78			1		2	182	79	23.8498	1							0							9		10		1							2						2
79	21.5895	3.00052	1		1	170	57	19.7232	1							0							8					1						2						2	2			1		2			2
80	57.0857	25.1771	4		2	180	97	29.9383	1							0							6		13		1							2						2	2			1		2			2
81	58.5505	25.7028	1		1		66								1	1							6				1							2						2	9	Noch immer		1		2			2
82	19.5909		1		1	167	65	23.3067	1							0							6		13			1						2						2
83	36.4725	3.06623	1		1	164	92	34.2058	1							0							6				1							1				1		2	3			1		2			5
84	63.3554	1.75207	1		2	175	78	25.4694	1							0							7		15					1				2						2	2			1		2			3
85	36.7134	17.095	1		2	188	85	24.0493	1							0							4				1							2						2	1			1		2			2
86	35.4375	17.7849	1		1	171	104	35.5665	1							0							8		7		1							2						2	4			1		2			5
87	52.4122	2.63913	1		1	162	74	28.1969	1							0							11	Krankenpflegeschule	13		1							2						2	7			1		2			3
88	34.033		1		1	167	64	22.9481	1							0							6		13		1					1
89	53.929	16.7336	1		1	171	67	22.913	1							0							7		15		1							1	1			1		1	7			1		2			5
90	25.0447	15.518	1		1	166	90	32.6608	1							0							6		15		1	1						2						2	2				1	2			2
91	36.7654	20.0847	1		1	169	63	22.0581	1							0							8		23		1							2						1	2			1		2			4
92	54.764	16.7336	4		2	197	105	27.0556								0			1			Thrombose und Lungenembolie	5										Geschäftsführer	2						2	3			1		2			4
93	27.3855	17.8506	1		1	175	52	16.9796								0						Endometriose	6				1	1						1				1		1	3			1		2			4
94	47.2705	18.1463	1		1	168	68	24.093	1							0							6				1							1				1		1	6		1			2			4
95	77.3623	2.86911	1		2	182	66	19.9251							1	1	1					Asthma bronchiale	8		18					1											2			1		2			3
96	51.1309	25.4071	1		2	191	98	26.8633	1							0							6		13		1					1		1	1					1	4		1			2			4
97	56.6395	1.19354	1		1	168	151	53.5006								0						Asthma	10				1							1	1					1	2			1		2			4
98	42.6792	25.4071	1		1	160	45	17.5781	1							0							4				1							1				1	Ich wurde gekündigt	1	7		1			2			5
99	52.1576	17.1607	1		2	190	120	33.241								0						Depression	4		12		1							1				1		1	2		1			1	1	1	4
100
101	57.9098	6.61449	1		1	168	80	28.3447	1							0							6		25							1		1	1					1	2			1					3
102		3.03338	1		2	188	80	22.6347								0						Asthma	8			1								2						2	3			1		2			5
103	27.3171	2.21202	1		2	180	83	25.6173	1							0							6		13		1							1	1					2	3			1		2			4
104	65.6826	1.91634	1		1	176	72	23.2438	1							0							6		15					1				2						2	2		1			2
105
106	29.6443	18.1792	1		2	174	95	31.378	1							0							6				1							2						2	2			1		2			2
107	60.4177	17.6864	1		2	190	117	32.41							1	1	1						4		13		1							2						2	3			1		2			1
108
109		1.19354	1		1	165	76	27.9155	1							0							6		13		1							2						1	7			1		2			5
110	67.5279		1		1	169	67	23.4586								0						Hypophysenadenom	10		15					1											5			1		2			5
111	48.4834	2.24488	1		2	186	85	24.5693	1							0							8		10		1							1	1					2	2			1		2			4
112	71.1802		1		1	168	66	23.3844								0						Osteoporose	8		18									2						2
113		13.4482														0																									2			1		2			3
114
115	58.7394	16.4708	1		2	187	178	50.9022							1	1							4				1							2						1	7		1			2			4
116			1		2	175	58	18.9388	1							0							6		17			1						2						2	3			1		2			4
117	44.3711	14.3024	1		1	170	58	20.0692	1							0							9		17		1					1		1	1					1	3			1		2			4
118	43.5717	2.08061	1		1	156	65	26.7094								0						Kollagenose	6		13		1							2						2	2			1		2			3
119	39.5963	18.212	1		1	169	72	25.2092	1							0							5				1							1				1		1	4			1		2			4
120
121	47.6292	16.4379	1			174	65	21.4692	1							0							10				1							2						2	4			1		2			5
122	47.2733	2.77055	1		1	180	70	21.6049	1							0							4		12						1			2						2	1				1	2			1
123	59.9167	13.0211	1		2	183	98	29.2633							1	1						PTBS	11		17		1					1		1					Lanzeitkrankenstand	1	5		1			1	2	4	5
124	47.8948		1		1	176	80	25.8264								0						Blutgerinnungsstörung	6		12		1							2						2
125		17.6864	1		1	162	72	27.4348								0							8		19								Karenz	1		1				1	2			1		2			3
126	58.7449	1.78492	1		2	180	112	34.5679							1	1						PAE	4				1							2						1	3		1			2			4
127
128	34.4245	2.77055	1		1	163	58	21.83								0						Asthma bronchiale, Hypothyreose	9				1					1		1				1		1	2			1		2			4
129	67.7004	14.0067	1		2	181	72	21.9774								0	1		1			Dialyse Stoma Morbus Crohn	6		13					1				2						1	6		1			1	1	3	5
130	68.1987	25.8999	1		2	182	95	28.6801	1							0							6							1				2						2	5			1		2			5
131	60.8037	5.72742	1		2	180	80	24.6914	1							0							6		18		1							1				1		1	3			1		2			4
132	31.6785		1		1	174	78	25.763	1							0							8		9		1							2						2	9	Erkrankung blieb unerkannt			1	2
133	56.1713	1.6535	1		1	156	60	24.6548	1							0							4				1							2						2	4			1		2			5
134
135	64.8968	12.1011	1		2	180	83	25.6173							1	1			1				4							1				2						1	3			1		1
136	42.8845	8.09293	1		1		70		1							0							7		18		1							2						2	2			1		2			4
137	48.8941	18.2449	1		1	176	80	25.8264								0						Gerinnungsstörung	6		12		1							2						2	3			1		2			5
138	19.2103	14.0395	1		1	168	55	19.487								0						Hashimoto	6		13				1					1					Schulbesuch nur so lange wie möglich (1-2 pro Woche Distance Learning)	2	3			1		2			5
139	64.8119	2.24488	1		2	180	80	24.6914							1	1				1	Lunge		4										Beamter	2						2	4				1	2			2
140	47.0734	23.2716	1		2	173	67	22.3863	1							0							7				1							2						2	1				1	2			4
141	34.597	2.14632	1		2	184	97	28.6508						1		0							6				1														1			1		2			2
142	37.187	1.6535	1		1	167	53	19.0039	1							0							6				1							2						2	2			1		2			3
143
144
145	71.3691	24.6514	1		2	180	81	25								0						MGUS	8		16					1				2						2	2			1		2			4
146
147	41.9016		1		1	176	90	29.0548								0						chronische urtikaria	6				1							2						2
148		1.52209	1			170	60	20.7612	1							0							3						1					1		1				2	1			1		2			2
149
150	30.9365	3.2305	1		1	173	60	20.0474	1							0							8		18		1							1				1		2				1		2			4
151
152	35.6237	2.04775	1		2	173	74	24.7252	1							0							8		19		1							2						2	1			1		2			3
153	57.7319	2.24488	1		1	152	80	34.626								0						Depression	4				1														3			1		2			5
154	59.1501	5.59601	1		2	179	93	29.0253							1	1							10										Lehrer	2						1	5		1			1	1	3	2
155	50.3424	5.92455	1		2	190	90	24.9307	1							0							8		13		1							1				1		1	3			1		2			5
156
157	21.469	2.14632	1		1	175	65	21.2245	1							0							6		15			1						2						2	3			1		2			5
158
159
160																0																		2						2	2			1		2			3
161
162	21.814		1		2	195	85	22.3537	1							0							6					1						1			1				2			1		2			2
163	40.0809	4.64324	4		1	160	49	19.1406	1							0							8		20		1							1	1					1	3			1		2			4
164	52.0563	2.57342	1		1		64		1							0							6		8		1							2						2	2			1		2			3
165
166	35.0871	2.54057	1		2	175	90	29.3878	1							0							4				1							2						2	2			1		2			4
167	29.6196		1		1	177	100	31.9193	1							0							6		12			1						2						2
168	23.777	13.251	1		2	183	80	23.8884	1							0						Asthma	4				1							2						2	3			1		2			3
169	40.5026	13.6453	1		1	172	55	18.5911	1							0							11	Schule für Gesundheits-und Krankenpflege			1							1				1		1	7			1		2			5
170	72.7517	16.1751	1		2	172	80	27.0416							1	1							8							1				2						2	2			1		2			3
171	39.777		1		2	180	85	26.2346	1							0							6		13		1							2						1	2			1		2			5
172
173	59.9988	0.832147	1		1	165	59	21.6713	1							0							8				1						Ärztin								8			1					5
174	51.0351	2.83625	1		1	168	95	33.6593								0						Depressionen (vor Corona gut medikmentös eingestellt); Adipositas	9		20		1							2						2	9	inkl Quarantäne ~14 Tage; danach ca 2 Wo Pause; erneuter Krankenstand seit 17 Tagen		1		2			4
175	32.237	16.6679	1		2	184	83	24.5156								0						Und Asthma Bronchiale	9				1							1					DGKP auf einer COVID Station	2	3			1		2			3
176	67.7168	1.19354	1		2	184	132	38.9887							1	1		1					3							1				2						2	2			1		2			3
177	40.3465	12.3968	1		2	191	85	23.2998	1							0						Pollen-, Hausstaub-, Tierhaarallergie	8		20		1							2						2	3			1		2			4
178	38.3862		1		1	168	52	18.424								0						Hashimoto Thyreotitis	6				1							2						2	2			1		2			5
179
180	27.2842	1.71921	1		1	160	60	23.4375	1							0							6				1							2						2	1			1		2
181	40.4341	19.789	1		1	158	43	17.2248	1							0							8				1							1				1		1	3			1		2			4
182	39.1063	18.8363	1		1	170	60	20.7612								0						Pollenallergie	9		17		1							2						2	3			1		2			5
183	51.4403	25.4071	1		2	178	75	23.6713							1	1							8				1							2						2	4			1		2			3
184	53.7757	1.91634	1		1	168	87	30.8248	1							0							6										Beamtin	2						1	2			1		2			3
185	41.584	5.39888	1		2	183	100	29.8606	1							0							6									1		1				1		1	4			1		2			4
186	21.2527	18.5077	1		2	179	57.1	17.8209								0						Psychische Erkrankung (Depression)	6		13			1						1	1	1			Weniger im Studium + Freizeit (Sport, Theater,..) möglich		2			1		2
187	58.1699	10.1956	1		1	165	55	20.202	1							0							8				1							2						2	3			1		2			5
188
189	35.1747	17.8506	1		1	165	58	21.3039								0						Colitis Ulcerosa	6								1			1				1		2	2			1		2			3
190	66.2931		1		2	177	95	30.3233	1							0							5		15					1				2							1			1		2			3
191
192	45.71	4.01901	1		1	163	59	22.2063	1							0							8			1								2						2	2			1		1			5
193	44.467	1.48923	5		2	181	106	32.3555								0						Asthma	8		18								Unternehmer	2						2	2			1		2			4
194	33.7565		1		1	162	60	22.8624								0						allergisches Asthma	8		21	1								1				1		1	2		1			2			4
195	36.697	4.87321	1		2	174	114	37.6536								0						Bipolare Erkrankung	6		14		1							2						1	1				1	2			4
196	32.341		1
197	46.2	12.7911	1		2	195	122	32.0842	1							0							4				1							2						2	3		1			1	1	1	5
198
199
200	48.1685		1		2	180	90	27.7778	1							0							4			1
201	34.2822	25.5714	1		1	171	71	24.281	1							0							8				1							1					Arbeitserleichterung ohne Nachtdienste bis 01.2022	1	3			1		2			5
202	50.7996	3.82188	1		1	160	56	21.875								0						Proctitis Ulcerosa in Remission	6				1						DGKP	1				1	Dzt Reha	2	4			1		2			4
203	59.224	3.2305	1		1	160	71	27.7344								0						neuro borreliose	11	pflegehelfer			1							1				1		1	5		1			1			4
204			1		1	170	100	34.6021	1							0							8		7			1						2						2	3			1		2			4
205	24.2343		5		1	167	55	19.721	1							0							6				1							2						2
206	37.6306	16.7664	1		1	164	75	27.8852								0						Schilddrüsenunterfunktion	9				1							2						2	2			1		2			4
207
208	46.4766	2.83625	1		1	158	53	21.2306	1							0							8		20		1							2						1	3			1		1	1	1	4
209	69.7072	17.9163	1		2	175	80	26.1224	1							0							8									1		1				1		1	7			1					4
210		2.17917	1		1	161	57	21.9899								0						COLD, HepC	6		12		1							2						2	3			1		2			5
211	32.0645	3.42763	1		1	168	54	19.1327	1							0							8		21		1							2						2	3			1		2			5
212	27.9824	13.3825	1		2	180	87	26.8519	1							0							8		8		1							2						2	1			1		2
213	35.0789	2.11346	1		1	174	96	31.7083	1							0							8		13		1							1		1		1		1	2			1		2			3
214
215
216	19.5909	2.08061	1		1	167	65	23.3067	1							0							6		13			1						2						2	2			1		2			1
217	54.5943	25.8999	1		2	180	85	26.2346	1							0							8		20							1		2						2	3			1		2			4
218	49.9317		1		1	169	86	30.111								0						Gehirnabszess mit 4. Jahren	10				1
219	55.1336	2.73769	1		1	172	63	21.2953	1							0							4				1							2						2	2			1		2			3
220	41.3978	14.8609	1		1	162	75	28.578	1							0							6		16		1							1	1					1	3		1			2			5
221	32.5655		1		1	175	119	38.8571	1							0							3			1								1				1		2	2		1			2			5
222	21.1487		1		1	168	59	20.9042	1							0							6		11		1	1						2						2	3		1			2			5
223	27.7743	2.57342	1		1	165	53	19.4674	1							0							4				1							2						2	1			1		2			4
224	52.2562	15.288	1		1	168	73	25.8645	1							0							4				1							2						2	2			1		2			5
225	27.0187	3.1648	1		1	165	63	23.1405	1							0							8				1							2						1	2			1		2			5
226	44.9926	16.5693	1		1	168	76	26.9274	1							0							6				1							1				1		1	3			1		2			5
227	54.6271	15.5837	1		1	162	85	32.3884	1							0							8		20		1							1				1		1	6			1		2			5
228	34.5943	12.1997	1		1	160	57	22.2656	1							0							9				1							1	1			1		2	7		1			2			4
229
230
231
232
233	37.6579	18.1463	1		1	175	75	24.4898	1							0							8		25		1							1	1					1	2			1		2			5
234	44.341	2.60627	1		2	191	84	23.0257								0						Sarkoidose Lunge Stufe II	9		16		1							1				1	Homeoffice	1	4		1	1		2			5
235	55.3417	15.5837	1		1	162	85	32.3884	1							0							8		20		1							1				1		1	5			1		2			5
236	28.341					166	73	26.4915	1							0							8		8			1						2						2
237	20.341	18.3763	1		1	170	54	18.6851								0						Hashimoto	6		12			1						1			1			2	3		1			2			5
238	56.341	13.5796	1		2	181	86	26.2507	1							0							6										Beamter Cobra	1					operative Tätigkeiten vermindert	2	5		1			1	1	1	5
239	33.3403	6.02311	1		1	159	61	24.1288	1							0							6		13							1		1					Arbeitsunfähig	1	3			1		2			5
240	16.341	13.6781	1		1	164	54	20.0773	1							0							3						1					1					Versuche meine Energiereserven nicht zu überschreiten	2	5			1		2			5
241
242	41.3403	16.9307	1		1	168	55	19.487	1							0							11	Diplom DGKP mit Matura			1							2						2	6			1		2			4
243	54.3424	1.35781	1		1	169	68	23.8087	1							0							7				1							2						2	2		1			2			4
244	49.3403		1		1	162	80	30.4832	1							0							4				1							2						2	2			1		2			3
245	27.3417	2.17917	1		1	167	52.5	18.8246	1							0							8		6.5		1							2						2	2			1		2
246	54.3424	25.8342	1		2	168	79	27.9904	1							0							7									1		2						1	2				1	2			1
247	58.3424	5.5303	4		1	165	65	23.8751	1							0							10										Beamter	2						2	4			1		2			4
248	41.3403		1		2	177	66	21.0667	1							0							7		15							1		1			1			1
249	50.3424	19.8219	1		1	170	55	19.0311								0						Allergien, Asthma	8		20		1					1		1	1					1	3			1		2			4
250	60.341	17.8835	1		1	162	71	27.0538	1							0							7										lehrerin	1				1		1	4			1		2			4
251	59.3417		1		1	172	59	19.9432	1							0							2			1															3			1		2			4
252
253	36.341	6.38451	1		1	163	70	26.3465	1							0							3				1							2						2	2				1	2			4
254	45.3403	18.902	1		1	172	85	28.7317	1							0							9		17		1							2						2	4			1		2			5
255	43.3417	17.9163	1		1	160	55	21.4844	1							0							8				1														4			1		2			5
256	58.3424	3.5919	1		1	164	96	35.693							1	1	1						4								1			2						2	3			1		2			4
257
258	50.3424	2.67198	1		1	167	74	26.5338	1							0							11	DGKP			1							2						2	2			1		2			2
259	43.3417	16.3393	1		1	171	63	21.5451								0						Me/cfs	11	Hotelfachschule		1						1		1		1		1		1	2		1			2			4
260
261
262	30.3424	15.4194	1		1	170	76	26.2976	1							0							8		7		1							2						1	3			1		2			2
263	62.3424		3		1	178	84	26.5118	1							0							4							1				2
264	31.3417	18.0149	1		1	172	70	23.6614	1							0							9		16							1		1	1					1	1			1		2			5
265
266
267	30.3424	13.8424	1		2	180	60	18.5185								0						Reizdarmsyndrom	4				1							2						1	3			1		2			5
268	46.3424	14.4338	1		1	165	59	21.6713	1							0							8				1							2						2	2			1		2			3
269	51.3417	1.91634	1		2	183	78	23.2912								0						Depressionen	4							1				2						2	3			1		2			1
270	41.3403	17.982	1		1	163	57	21.4536								0						Kollagenose, M. Raynaud	6		14		1							1				1		1	3			1		2			4
271	34.3424		1		1	170	76	26.2976	1							0							4				1							2						2
272
273	48.341	18.7705	1		1	178	70	22.0932	1							0							8		20		1							2						2	3				1	2			4
274	44.341	4.97178	1		1	169	74	25.9095								0						Schilddrüsenunterfuntion, Eisenmangel	9		16		1							2						2	7			1		2			3
275	44.341	16.9636	1		1	169	74	25.9095								0						Unterfunktion Schilddrüse, Eisenmangel	9		16		1							2						2	7			1		2			4
276	45.3403	5.30032	1		1	168	64	22.6757	1							0							8		8		1							1				1		1	2			1		2			3
277	50.3424	12.8568	1		1	170	58	20.0692	1							0							7									1		1				1		1	2			1		2			4
278	20.341	17.2264	1		1	163	66	24.841	1							0							6						1					1					Befinde mich zwischen Matura und Studium/Arbeit kann aber nichts davon ausüben	1	2			1		2			2
279	23.3417	16.9636	1		1	171	63	21.5451	1							0							8		14		1	1						1			1			2	2			1		2			5
280		24.4872	1		1	167	43	15.4183	1							0							6		15		1							1	1					1				1		2			2
281	32.341	2.90196	1		1	165	85	31.2213	1							0							11	HBLA mit Fachmatura	13		1							2						2	2			1		2
282	46.3424	17.3578	1		1	162	69	26.2917	1							0							6		13		1							2						1	4			1		2			5
283	40.341	18.7377	1		2	186	108	31.2175	1							0							8		7							1		1	1					1	3			1		1	1	1	4
284	57.3403	17.9492	1		1	170	130	44.9827								0						schilddrüsenunterfunktion	4				1							1				1		2	7		1			2			4
285	54.3424		1		2	170	99	34.2561							1	1	1	1	1	1	Speiseröhrenkrebs	Fundoplicatio	5				1							1				1		1	4			1		2			5
286	32.341	2.90196	1		1	165	85	31.2213	1							0							11	HBLA mit Fachmatura	13		1							2						2	2			1		2
287	39.3417	14.5981	1		1	155	60	24.974								0						Allergien, pfeiffersches drüsenfieber	6				1							1				1		1	4			1		2			5
288	40.341	6.71305	1		2	180	88	27.1605							1	1						Asthma	9				1							2						2	3		1			2			3
289
290	73.3403	6.15453	1		2	175	114	37.2245							1	1	1						4				1							2						2	2				1	2			3
291	25.3403		1		2	180	73	22.5309								0		1					4			1								2
292		13.8753	1		1	170	62.5	21.6263							1	1						Allergien	8		9					1				2						2	2			1		2			3
293	41.3403	2.21202	4		1	172	82	27.7177	1							0							4				1							1				1		2	3			1		2			3
294	38.3424	15.1566	1		1	171	77	26.3329								0						Asthma, HWS stenose	6		16		1							1				1		1	2		1			2			2
295	32.341	15.9122	5		1	172	58	19.6052	1							0							8		18		1							1	1			1		2	2			1		2			4
296
297	58.3424	26.4913	1		1	175	85	27.7551	1							0							4		12						1			1				1		1					1	2			4
298	39.3417	18.4091	1		2	177	73	23.3011							1	1							9		20		1							2						2	6			1		2			5
299	33.3403	3.62475	1		1	169	82	28.7105	1							0							8		8		1							1				1		1	2			1		2			5
300
301	56.341	2.14632	1		2	175	78	25.4694	1							0							4				1													1	7		1			2			3
302	41.3403		1		2	181	78	23.8088	1							0							7		16								Beamter	2						2
303	39.3417		1		1	168	75	26.5731								0						Hypothyreose	6		12		1							1					Abbau Zeitausgleich um weniger zu arbeiten	2	3			1		2			4
304	60.341		1		2	189	90	25.1953						1		0							8		18							1		2						2
305	48.341	1.45638	1		1	162	54	20.5761	1							0							8				1							2						2	2		1						5
306	54.3424	2.08061	1		1	156	65	26.7094	1							0							4				1														5			1		2			4
307	23.3417	1.48923	1		1	167	49	17.5697	1							0							6		14		1							2						2	2			1		2			4
308
309	32.341		1		1	167	57	20.4382	1							0							4				1							2						2
310			1		1	160	65	25.3906	1							0							4			1								2						2	2			1		2			4
311	23.3417	2.08061	1		1	168	74	26.2188								0							4				1							2						2	2			1		2			5
312	46.3424	17.6535	1		1	164	87	32.3468								0						Morbus bechterew	6		14		1							2						1	5			1		1	1	1	4
313	50.3424	18.212	1		1	168	84	29.7619	1							0							4				1							2						2	3		1			2			4
314	27.3417		1		1	159	48	18.9866	1							0							8		10		1							2						2	3			1		2			5
315	53.3403	18.3106	1		1		78								1	1						asthma, allergie nach covid etkrankung, ständige müdigkeit	7				1							2						1	9			1		2			5
316	37.3403	1.88348	1		1	169	65	22.7583	1							0							6				1							2						2	2			1		2			2
317	24.341	1.94919	1		1	159	53	20.9644	1							0							9		17		1							2						2	3			1		2			4
318	32.341		1		1	180	76	23.4568	1							0							3			1								1				1		2	8			1		2			4
319	29.3403	17.6206	1		1	162	76	28.959	1							0											1							1	1					2	5		1			2			5
320			4		1	170	52	17.9931	1							0							4		25								Elternzeit	2
321
322	34.3424	1.88348	1		1		51		1							0							5				1							2						1	5		1			1			5
323	28.341	17.4564	1		1	178	64	20.1995	1							0							8				1					1		2						2	1			1		2
324	30.3424	3.36192	1		1	175	82	26.7755	1							0							4				1		1					2						2	2		1			2			4
325	24.341	17.0621	1		1	174	90	29.7265								0						Asthma	4										Karenz	1	1					1	4		1			1	1	1	4
326			1		1	165	50	18.3655	1							0							8				1							2						2
327	38.3424	7.83009	1		2	182	72	21.7365	1							0							4				1							1				1		1	2					2			2
328	42.3424	3.1648	1		1	168	53	18.7783	1							0							7				1					1		1	1					1	1					2			5
329
330	39.3417	3.32907	1		1	174	64	21.1389							1	1						Mb Crohn, Zystennieren bds.	4				1							2						2	1			1		2			5
331	46.3424	15.9122	1		1	174	65	21.4692								0						Psoriasis	6		7		1							1	1					1	8			1		2			5
332	31.3417	10.4584	1		1	170	64	22.1453	1							0							8		18		1							1				1	Long Covid Post Vaccine. Pfizer Teil 1.	1	9	Post Vaccine ohne Infektion				2
333	47.3417		1		1	168	50	17.7154	1							0							6				1							1		1		1		1
334	50.3424	17.6864	1		1	175	82	26.7755	1							0							11	Fachschule	12		1							2							4		1			2			4
335
336	39.3417	5.85884	1		1	160	110	42.9688							1	1						Lipödem, Lymphödem, Adipositas	8		7						1			1		1				1	4			1		2			4
337	52.341	6.3188	1		1	180	95	29.321	1							0							7		16		1							2						1	4		1			2			5
338
339
340	65.3403	6.94303	1		1	166	74	26.8544	1							0							9		15					1				2							4		1			2			4
341
342	63.3417	18.442	1		2	184	98	28.9461							1	1							2							1				2						2	4		1			2			4
343	39.3417	18.0149	1		1	163	75	28.2284								0							4									1		2						2	4			1		2			4
344	26.3424		1		1	170	55	19.0311	1							0							6					1						2						2	2		1			2			5
345	50.3424	6.18738	1		1	172	74	25.0135	1							0							8		12		1							2						2	1			1		2
346	48.341	16.635	1		1	169	75	26.2596	1							0											1							2						2	2			1		2			4
347	19.3417	1.62065		frankreich	1	164	57	21.1927	1							0							6		13			1						2						2	2			1		2			5
348	57.3403	1.98204	1		1	172	72	24.3375								0						Asthma	11	Pflegehelfer, Friseurin, Büroangestellte	7		1							2						2	2			1		2			4
349	34.3424	14.7623	1		1											0						Endometriose	9		17		1							2						1	1			1		2
350	44.341	1.35781	1		1	170	84	29.0657	1							0							9				1							2						2	2			1		2			5
351
352	44.341	2.77055	1		1	163	65	24.4646								0						Asthma bronchiale	6				1							2						2	2			1		2			1
353	53.3403	3.49334	1		1	155	63	26.2227							1	1							4				1							2						2	2			1		2			2
354
355	55.3417	2.86911	1		2	178	85	26.8274								0						Asthma	7			1								2						2	2			1		2			3
356	59.3417	13.711	1		1	173	95	31.7418	1							0							7		14		1							1	1				Karenzierung	1	3			1		2			4
357	55.3417	18.3434	1		1	168	67	23.7387								0						Rheumatoide Arthritis	7		15		1							1				1		1	6			1		2			5
358	56.341	14.0395	1		1	181	72	21.9774								0						Serum negative Polyarthritis	8										Lehrerin	1				1		1	3			1		2
359	38.3424	2.08061	1		1	160	48	18.75								0						Hashimoto	10		20		1							2						2	2			1		2			5
360	44.341	16.3722	1		1	160	61	23.8281								0						CED, Autoimmunthyreoditis, atop. Dermatitis	8		16		1					1		1					Kurzarbeit	2	8			1		2			4
361	47.3417	4.34755	1		1	175	91	29.7143	1							0							8		8		1							1				1		1	1				1	2			2
362	59.3417	1.42352	1		1	165	165	60.6061	1							0							8		12		1							1					weniger leistungsfaehig	2	3			1		2			5
363	40.341		1		2	186	80	23.1241	1							0							6				1							2						2
364	55.3417	3.65761	4		1	162	55	20.9572	1							0							9				1							1				1		1	2			1		2			5
365	33.3403	3.00052	4		1	159	54	21.3599	1							0							10			1	1							1				1		1	2			1		2			5
366	62.3424	1.35781	4		2	200	104	26								0	1		1				6				1			1				2						2	3			1		2			5
367	56.341		4		1	168	53	18.7783	1							0							10				1							1				1		1	2			1		2			4
368	36.341	5.79313	1		2	172	113	38.1963	1							0							11	Gesundheits- und Krankenpflegeschule	16		1							1				1		1	2		1			2			4
369	34.3424	14.7623	1		1											0						Endometriose	9		17		1							2						1	1			1		2			3
370
371	54.3424	18.5077	1		1	168	55	19.487								0							7		14							1		1				1		1	3		1			2			4
372	45.3403	3.36192	1		1	170	67	23.1834								0						Zöliakie, Neurodermitis	8		17								Lehrerin	1					Aktuell auf Kur	2	3			1		2			4
373
374	29.3403		1		1	168	52	18.424	1							0							4			1								2						2
375
376	26.3424	2.0149	1		2	193	73	19.5978	1							0							8					1						2						2	1			1		2			5
377	43.3417	2.96767	1		1	175	175	57.1429	1							0							8		9		1					1		1				1		1	2			1		2			3
378
379
380	48.341	1.78492	1		1	170	90	31.1419							1	1						Genmutation blut - lungenthrombose	6				1							2						2	1			1		2			4
381	53.3403	5.43174	1		1	162	58	22.1003	1							0							4				1							2						2	2			1		2			3
382	21.3403		1		1	167	65	23.3067								0							6					1						1				1		1	3				1	2			4
383	56.341	17.982	1		1	158	84	33.6485	1							0							11	Diplom			1							1				1	wurde gekündigt	1	7		1	1		2			5
384	34.3424	25.6042	1		1	175	76	24.8163								0						Mildes Asthma bronchiale seit Kindheit	8		15		1							1					Berufsunfähigkeit	1	7			1		2			4
385	42.3424	3.09909	1		1	163	70	26.3465	1							0							4				1							1				1		1	5			1		2			4
386	53.3403	1.68636	4		1	169	96	33.6123							1	1	1					Hashimoto, Neurodermitis, Asthma, Depression	9				1						Freiberufler	2						1	2				1	1	1	1	4
387	46.3424	15.2223	4		1	174	55	18.1662								0						Zöliakie, Migräne, EBV chronisch mit CFS, Anorexie, PTBS,	4				1			1				1				1		1	7			1		1	1	1	3
388	42.3424	16.5365	4		2	172	72	24.3375								0						Angst und depressive Störung gemischt	8		19		1							2						1	3		1			1	1	1	4
389	26.3424	4.28184	4		1	181	130	39.6813								0						Asthma	4				1							1				1		1	3		1			1	1	1	5
390	37.3403	13.6124	1		2	178	71	22.4088	1							0							8									1		2						1	1			1		2
391	54.3424	4.77465	4		1	170	68	23.5294	1							0							4				1							1		1				2	2			1		2			5
392	39.3417	2.93482	1		1	178	72	22.7244	1							0							9				1							1				1		1	2			1		2			3
393
394			4		1	160	72.5	28.3203	1							0							4				1							2						1
395	32.341	1.52209	1		1	158	54	21.6311	1							0							9		18		1							1				1			9	Dauert noch an		1		2			5
396	37.3403	2.11346	4		1	170	55	19.0311								0						Neurodermitis	8		12		1							1				1		1	3			1		2			4
397	41.3403	2.442	4		1	165	56	20.5693								0						Astma	11	Realschulabschluss3			1							1				1		2	2			1		2			4
398	54.3424	5.49744	1		1	160	75	29.2969	1							0							9		13		1							1					Tagesstunden reduziert	2	8		1			2			5
399	24.341	2.54057	1		1	176	95	30.6689							1	1	1			1	Gehirntumor		8				1							1	1					1	4		1			1	2	1	4
400			1		1	183	174	51.9574								0						Hypophyseninsuffizienz	6				1							1			1			1	6		1			1	2	4	2
401	38.3424	1.16069	1		1	157	70	28.3987	1							0							7		17		1							2						2	2			1		2			3
402	31.3417	25.9328	1		1	163	74	27.852								0						Gerinnungsstörung	9		15		1							1	1					1	8		1			2			5
403	47.3417	1.48923	4		1	172	106	35.8302	1							0							8		10								Beamtin	1				1		2	4			1		2			4
404	57.3403	12.9882	1		1	176	78	25.1808	1							0							8		18							1		2						1	1				1	2			4
405	55.3417		1		1	178	64	20.1995								0						Fibromyalgie	7				1							1					Schaffe weniger als vorher	2	7				1	1			4
406
407
408	47.3417	4.15042	1		1	170	70	24.2215	1							0							7				1							2						2	1			1		2			4
409	50.3424	13.3825	1		1	165	62	22.7732	1							0							6		13		1							2						2	4			1		2			5
410	64.341	15.3209	4		1	160	160	62.5								0				1	Brust		11				1							1				1		1	8			1		2			4
411	25.3403		1		1	183	73	21.7982	1							0							6		16			1						2						2
412	58.3424	2.3763	1		1	170	90	31.1419							1	1							11	Abgeschlossene Lehre plus Ausbildung PflegeassistentIn			1							1				1		1	3		1			2			5
413	59.3417	17.5878	1		1	159	59	23.3377								0						Autoimmunerkrankung, Hashimoto	11	HASCH			1						viele Krankenstände								6				1	2
414	40.341	25.6699	4		1	160	79	30.8594	1							0							8		7		1					1		1	1		1			1	6			1		2			4
415	42.3424	3.29621	4		1	178	65	20.5151	1							0							8										Psychotherapeut	1	1					1	2			1		2			4
416	47.3417	0.273626	1		1	170	50	17.301	1							0							6				1							1		1				1									5
[truncated: 204 more columns]
